# Supplementary material for: Brain-wide connections of the parvicellular subdivision of the basolateral and basomedial amygdaloid nuclei in the rats
Source: Front Neural Circuits. 2025 Apr 25;19:1575232. doi: 10.3389/fncir.2025.1575232 (PMC12061975; doi:10.3389/fncir.2025.1575232)
Supplement: SUPPLEMENTARY TABLE 1 — Semi-quantitative rating of FG-labeled neurons (inputs) and BDA-labeled axon terminals (outputs) in the rats following the tracer injections into the BLpc (n = 3) and BMpc (n = 3). Neuronal and axon terminal density rating (-), (+), (++) and (+++) indicate none, low, moderate and high densities, respectively. [file Table_1.xlsx]

## Sheet: Sheet1
Suppl. Table 1. Semi-quantification of the connectivity of the BLpc and BMpc in rats
afferent connections	BLpc FG injection	BMpc FG injection
BASAL FOREBRAIN
SI	+	+
VP	-	+
HDB	+	++
VDB	+	+
MS	+	+
VDB	-	+
AMYGDALA
LOT	+	-
AAA (AA)	++	++
ACO(CoA)	++	+
BMA(BMr)	++	++
PCo(CoP,PMCo)	+	++
PAC(PLCo)	+	++
CxA	++	+++
APir	+++	++
MeA(MeR)	++	++
MeP(MeC)	++	+++
CeM	++	+
CeL	+	+
CeC	+	+
AHi	+	++
EXTENDED AMYGDALA
SLEA	++	++
BSTr	+	+
BSTc	+	++
BSTsc	-	+
THALAMUS
Re	++	++
PaT(PV)	+	++
PT	++	+
Rh	++	-
PP	-	+
SubG	+	+
MD	+	+
HYPOTHALAMUS
MPA	-	+
MPO	-	+
LPO	+	+
MCPO	-	+
LHA(PLH)	+	+
AHC	-	-
DMH	+	+
VMH	+	++
PH	-	+
PMv	+	+
SuM	+	+
HIPPOCAMPUS
CA1v	++	+++
CA3v	+	+
ProSv	+++	+++
CEREBRAL CORTEX
AI	++	-
DI	+	-
PrL	+	-
IL	+	+
LO	+	+
Pir	++	++
AuV	+	-
PRh	+	+
Ect	+	+
TeA	+	++
LEC	+++	+++
MEC	+	+
BRAINSTEM AND OTHERS
PAG	+	-
VTA	+	-
DR	+	+
AON	-	+
DEn	++	++
VEn	+	+
[cell density score: -, none; +, low; ++, moderate; +++ dense]
Efferent connections	BLpc BDA injection	BMpc BDA injection
LSV	+	+++
Acb	+++	+++
BSTr	+++	+++
BSTc	+	+++
IPAC	-	++
MeAD	+	+
MeAV	+	+
AAA	-	++
ACo	-	++
LOT	-	+
CeM	+	+++
CeL	++	++
BMmc	+++	+
BLi	+++	+
BMr	-	+
La	-	+
VMH	+	+++
LH	+	+
AHi	++	++
BMpc	++	#
PAC	-	++
APir	-	+
PRh	++	++
ECT	++	++
PCo	-	++
LEC	+	+
ProSv	+	+++
CA1v	+	+
AI	+	-
DI	+	-
TeA	-	+
AuV	-	+
[terminal density score: -, none; +, low; ++, moderate; +++ dense]
